# Supplementary material for: A Study of Differential Topology on the Magnetically Induced Isotropically Averaged Lorentz Force Density of a Few Simple Molecules
Source: Molecules. 2024 Sep 23;29(18):4502. doi: 10.3390/molecules29184502 (PMC11435034; doi:10.3390/molecules29184502)
Supplement: Supplementary file 1 [file molecules-29-04502-s001.zip]

Archive with 1 entries (1 files):
- molecules-3132958-supplementary.pdf
